# Supplementary material for: Aberrant DNA methylation profiles of inherited and sporadic colorectal cancer
Source: Clin Epigenetics. 2015 Dec 21;7:131. doi: 10.1186/s13148-015-0165-2 (PMC4687378; doi:10.1186/s13148-015-0165-2)
Supplement: Additional file 1: Table S1. — Interphasic FISH results of 37 colorectal cancers. (XLS 40.5 kb) [file 13148_2015_165_MOESM1_ESM.xls]

## Sheet: DEF LAVORO
Supplementary Table1	Interphasic FISH results of 37 colorectal cancers.
		chr. 5		chr. 7		chr. 17		cr. 13		cr. 18
Case	Class	5p15.2 green	EGR1(5q31)	CEN 7	EGFR (7p21)	CEN 17	TP53	13q14 red	13q34 green	CEN 18	GAINED REGIONS	CIN	LOSS TP53	LINE 1 group	gene methylation
A33	EO-CRC	D (84%)	D (84%)	D (98%)	D (98%)	D (92.5%)	L (72%)	G (14.6%)	G (29%)	G (66.5%)	3	no	yes	4	LOW
A27	EO-CRC	L (50.5%)	L (50.5%)	G (35.2%)	G (35.2%)	D (86%)	D (86%)	G (51.4%)	G (51.4%)	D (85.4%)	4	yes	no	4	LOW
A23	EO-CRC	D (100%)	D (100%)	G (82.5%)	P (82.5%)	D (95%)	D (95%)	D (91.1%)	D (91.1%)	G (12.5%)	3	no	no	4	LOW
A29	EO-CRC	D (73%)	D (73%)	G (47.3%)	G (47.3%)	G (26.8%)	L (63.4%)	D (94.1%)	D (94.1%)	L (76.7%)	3	no	yes	2	LOW
A5	EO-CRC	D (80%)	D (80%)	G (65%)	G (65%)	G (43.8%)	L (59%)	G (20.5%)	G (58%)	G (12.5%)	6	yes	yes	1	LOW
A6	EO-CRC	G (100%)	G (100%)	G (95.6%)	G (95.6%)	D (91%)	D (91%)	G (100%)	G (100%)	D (91.5%)	6	yes	no	1	LOW
INT10	LS-CRC	D (91.7%)	D (91.7%)	G (82.5%)	G (82.5%)	D (97.5%)	D (97.5%)	D (92.7%)	D (92.7%)	D (93.6%)	2	no	no	3	LOW
INT13	LS-CRC	L (32%)	L (32%)	G (96.8%)	G (96.8%)	L (36%)	L (36%)	D (89%)	D (95%)	L (42.3%)	2	no	no	3	LOW
INT25	LS-CRC	D (98.9%)	D (98.9%)	G (23%)	G (23%)	D (94%)	D (94%)	D (94%)	D (94%)	G (23.5%)	3	no	no	3	LOW
INT32	LS-CRC	G (36.3%)	G (36.3%)	D (96%)	D (96%)	L (70%)	L (70%)	D (88.9%)	D (88.9%)	D (91.6%)	2	no	no	2	HIGH
INT 6	LS-CRC	D (92.6%)	D (92.6%)	L (34.3%)	L (34.3%)	L (63.4%)	L (58.2%)	G (40%)	G (40%)	D (83.7%)	2	no	no	2	LOW
INT30	LS-CRC	L (66.2%)	L (66.2%)	D (96.5%)	D (96.5%)	D (84.3%)	D (84.3%)	D (92%)	D (92%)	D (83%)	0	no	no	2	LOW
INT28	LS-CRC	D (94%)	D (94%)	D (100%)	D (100%)	D (91%)	D (91%)	D (87.7%)	D (87.7%)	L (52%)	0	no	no	2	LOW
INT15	LS-CRC	D (88.7%)	D (88.7%)	D (94.7%)	D (94.7%)	D (97.6%)	D (97.6%)	D (70%)	D (70%)	D (70.2%)	0	no	no	1	LOW
INT34	LS-CRC	G (67.9%)	G (50.8%)	D (94.5%)	D (94.5%)	D (81.1%)	D (81.1%)	D (88.7%)	D (88.7%)	G (22.5%)	3	no	no	1	LOW
#24	MSI-CRC	D (88.7%)	D (92.1%)	G (15.6%)	G (15.6%)	D (97.4%)	D (97.4%)	D (92.5%)	D (88.0%)	D (85.1%)	2	no	no	3	HIGH
#27	MSI-CRC	D (90.3%)	D (89%)	D (85.8%)	D (85.8%)	D (92.7%)	D (92.7%)	D (87.5%)	G (12.3%)	D (79.1%)	1	no	no	3	HIGH
#25	MSI-CRC	G (12.3%)	G (11.4%)	G (73%)	G (73%)	D (77.5%)	L (35.1%)	L (30.2%)	L (30.2%)	D (65%)	4	yes	yes	3	LOW
#26	MSI-CRC	D (90%)	D (90%)	D (90.8%)	D (90.8%)	D (91.7%)	D (91.7%)	D (83%)	G (15%)	D (86.7%)	1	no	no	2	HIGH
#23	MSI-CRC	G (18.5%)	D (86%)	D (66%)	D (66%)	D (83.1%)	G (17%)	D (91%)	G (12.8%)	D (79.1%)	3	no	no	1	HIGH
#21	MSI-CRC	D (93.9%)	D (93.9%)	G (63%)	G (63%)	D (96.2%)	D (96.2%)	-	-	D (83.6%)	2	no	no	1	HIGH
#93	MSS-CRC	G (39.6%)	D (86%)	G (64.6%)	G (64.6%)	G (31.9%)	L (12%)	G (47.2%)	G (31.9%)	L (69%)	6	yes	yes	4	LOW
#79	MSS-CRC	G (48.3%)	G (48.3%)	G (82.8%)	G (82.8%)	G (24.7%)	L (47.5%)	G (43.5%)	G (35.7%)	D (78%)	7	yes	yes	4	LOW
#59	MSS-CRC	G (34.5%)	G (36.5%)	G (27.4%)	G (27.4%)	G (52.2%)	L (35%)	L (40.4%)	G (68.3%)	G (27.7%)	7	yes	yes	4	LOW
#78	MSS-CRC	D (86.8%)	D (86.8%)	G (50.6%)	G (50.6%)	D (89.5%)	D (89.5%)	G (50%)	G (56.2%)	D (87.9%)	4	yes	no	4	LOW
#53	MSS-CRC	D (85.8%)	D (85.8%)	G (65.6%)	G (65.6%)	D (85.5%)	D (85.5%)	G (23.5%)	G (45.5%)	D (88.4%)	4	yes	no	3	LOW
#55	MSS-CRC	G (74.7%)	G (74.7%)	G (75.3%)	G (74%)	G (79.2%)	L (40%)	G (86.1%)	G (96%)	G (59.8%)	8	yes	yes	3	LOW
#97	MSS-CRC	G (15.6%)	D (84.4%)	D (93.8%)	D (93.8%)	D (83.6%)	D (83.6%)	G (19%)	G (23.1%)	L (35.5%)	3	no	no	3	LOW
#81	MSS-CRC	G (11%)	D (76%)	D (88.9%)	D (88.9%)	D (79.5%)	D (79.5%)	G (41.6%)	G (41.6%)	L (27.5%)	3	no	no	3	LOW
#73	MSS-CRC	G (51.8%)	G (51.8%)	G (80%)	G (80%)	G (66.7%)	P (66.7%)	G (36.8%)	G (41.3%)	G (65.1%)	9	yes	no	3	HIGH
#80	MSS-CRC	D (78%)	D (73%)	D (90%)	D (90%)	D (86.6%)	L (16%)	G (22.4%)	G (31.1%)	L (54%)	2	no	yes	3	LOW
#84	MSS-CRC	G (30%)	G (30%)	G (30%)	G (30%)	D (91.8%)	D (91.8%)	G (10.2%)	D (84.9%)	D (78.3%)	5	yes	no	3	LOW
#49	MSS-CRC	G (76.1%)	G (49.4%)	G (74.8%)	G (74.8%)	G (76.3%)	L (19%)	G (92.1%)	G (24%)	G (10.4%)	8	yes	yes	3	LOW
#85	MSS-CRC	D (86.4%)	G (12.8%)	G (57%)	G (57%)	D (78.6%)	D (78.6%)	G (35.8%)	G (59%)	D (86.3%)	5	yes	no	3	LOW
#50	MSS-CRC	G (45.5%)	G (49.5%)	G (23.4%)	G (57.4%)	G (51.9%)	G (62.8%)	G (49.2%)	G (52.3%)	D (82.8%)	8	yes	no	2	LOW
#56	MSS-CRC	G (16.4%)	G (16.4%)	G (52.9%)	G (52.9%)	G (16.4%)	G (12.8%)	D (72.2%)	D (72.2%)	D (73.1%)	6	yes	no	2	LOW
#91	MSS-CRC	D (84.7%)	D (82.3%)	D (90.5%)	D (90.5%)	D (80.8%)	D (80.8%)	G (17.8%)	G (22.6%)	D (71.0%)	2	no	no	1	LOW
Five chromosome regions were investigated. The percentages of nuclei showing specific cytogenetic abnormalities were reported. We defined a Chromosomal Instability phenotype (CIN) when four or more gained regions (probes) were observed in the same colon cancer. D, disomy. P, polisomy. L, loss. G, gain.
